# Supplementary material for: A Loss of Nuclear—Cytoskeletal Interactions in Vascular Smooth Muscle Cell Differentiation Induced by a Micro-Grooved Collagen Substrate Enabling the Modeling of an In Vivo Cell Arrangement
Source: Bioengineering (Basel). 2021 Sep 12;8(9):124. doi: 10.3390/bioengineering8090124 (PMC8470899; doi:10.3390/bioengineering8090124)
Supplement: Supplementary file 1 [file bioengineering-08-00124-s001.zip]

Archive with 9 entries (6 files):
- supplementary material/
- supplementary material/MDPI_Bioengineering2021_Nagayama_SuppleFigs.pdf
- __MACOSX/
- __MACOSX/supplementary material/
- __MACOSX/supplementary material/._MDPI_Bioengineering2021_Nagayama_SuppleFigs.pdf
- supplementary material/MDPI_Bioengineering2021_Nagayama_SuppleMovie1.avi
- __MACOSX/supplementary material/._MDPI_Bioengineering2021_Nagayama_SuppleMovie1.avi
- supplementary material/MDPI_Bioengineering2021_Nagayama_SuppleMovie2.avi
- __MACOSX/supplementary material/._MDPI_Bioengineering2021_Nagayama_SuppleMovie2.avi
